# Supplementary material for: Polysaccharides from Ganoderma Sinense - rice bran fermentation products and their anti-tumor activities on non-small-cell lung cancer
Source: BMC Complement Med Ther. 2021 Jun 10;21:169. doi: 10.1186/s12906-021-03346-7 (PMC8194173; doi:10.1186/s12906-021-03346-7)
Supplement: Supplementary file 1 — Additional file 1. Supplementary data accompanies this paper named. [file 12906_2021_3346_MOESM1_ESM.xlsx]

## Sheet: Sheet1
The tumor volumes in control RBS and GSRBPs groups (mean and standard deviation)
group	tumor volume (mm3)
	volume	deviation
control	4416.62	1513.73
RBS	547.955	332.065
GS-FRB-7	1003.67	555.42
GS-FRB-9	497.207	264.418
GS-FRB-11	597.452	163.132
GS-FRB-13	1221.95	741.981
GS-DRB-7	667.607	423.561
GS-DRB-9	413.03	219.912
GS-DRB-11	188.009	178.955
GS-DRB-13	575.506	422.021
